# Supplementary material for: Performance Evaluation of 18 Generative AI Models (ChatGPT, Gemini, Claude, and Perplexity) in 2024 Japanese Pharmacist Licensing Examination: Comparative Study
Source: JMIR Med Educ. 2025 Sep 18;11:e76925. doi: 10.2196/76925 (PMC12445623; doi:10.2196/76925)
Supplement: Multimedia Appendix 1 [file mededu-v11-e76925-s001.xlsx]

## Sheet: Appendix
No. of Question	Subject	Question Type	Published Correct Answer		ChatGPT							Gemini				Claude					Perplexity
		(Text / Diagrams)			GPT-3.5	GPT-4	GPT-4o mini	GPT-4o	ocorrect-mini	ocorrect-preview	ocorrect	correct.incorrect Pro	correct.5 Pro	correct.5 Flash	2.incorrect Flash Experimental	3 Haiku	3 Sonnet	3 Opus	3.5 Sonnet	3.5 Sonnet(New)	Standard	Pro
1	Physics	Text	4		correct	correct	correct	correct	correct	correct	correct	correct	correct	correct	correct	correct	incorrect	correct	correct	correct	correct	correct
2	Physics	Diagram	1		incorrect	correct	incorrect	correct	incorrect	incorrect	correct	incorrect	incorrect	correct	correct	incorrect	incorrect	incorrect	correct	correct	incorrect	correct
3	Physics	Diagram	3		incorrect	correct	incorrect	correct	incorrect	incorrect	incorrect	incorrect	incorrect	incorrect	correct	incorrect	incorrect	incorrect	correct	correct	incorrect	correct
4	Physics	Text	3		incorrect	incorrect	correct	correct	correct	correct	correct	incorrect	correct	correct	correct	correct	correct	correct	correct	correct	correct	correct
5	Physics	Text	1		correct	correct	correct	correct	correct	correct	correct	incorrect	correct	correct	correct	correct	correct	correct	correct	correct	correct	correct
6	Chemistry	Diagram	5		incorrect	incorrect	incorrect	correct	incorrect	incorrect	incorrect	incorrect	incorrect	incorrect	correct	incorrect	correct	incorrect	correct	correct	incorrect	correct
7	Chemistry	Diagram	2		incorrect	incorrect	incorrect	incorrect	incorrect	incorrect	incorrect	incorrect	incorrect	correct	correct	incorrect	incorrect	incorrect	incorrect	incorrect	incorrect	incorrect
8	Chemistry	Diagram	2		incorrect	incorrect	incorrect	correct	incorrect	incorrect	correct	incorrect	incorrect	correct	correct	correct	correct	incorrect	incorrect	correct	incorrect	correct
9	Chemistry	Text	2		correct	correct	correct	correct	correct	correct	correct	correct	correct	correct	correct	correct	correct	correct	correct	correct	correct	correct
10	Chemistry	Diagram	4		incorrect	incorrect	incorrect	correct	incorrect	incorrect	incorrect	incorrect	incorrect	correct	correct	incorrect	incorrect	incorrect	correct	correct	incorrect	correct
11	Biology	Text	1		correct	correct	correct	correct	correct	correct	correct	correct	correct	correct	correct	correct	correct	correct	correct	correct	correct	correct
12	Biology	Diagram	1		incorrect	incorrect	incorrect	correct	incorrect	incorrect	correct	correct	incorrect	correct	incorrect	incorrect	incorrect	incorrect	correct	correct	incorrect	correct
13	Biology	Diagram	3		incorrect	correct	incorrect	correct	incorrect	incorrect	correct	incorrect	incorrect	correct	correct	correct	correct	correct	correct	correct	incorrect	correct
14	Biology	Diagram	4		incorrect	incorrect	incorrect	incorrect	incorrect	incorrect	correct	incorrect	incorrect	correct	correct	correct	incorrect	correct	incorrect	incorrect	incorrect	incorrect
15	Biology	Text	4		incorrect	correct	correct	correct	correct	correct	correct	correct	correct	correct	correct	correct	correct	correct	correct	correct	correct	correct
16	Hygiene	Diagram	5		incorrect	correct	incorrect	correct	correct	correct	correct	incorrect	incorrect	correct	correct	incorrect	correct	incorrect	correct	correct	correct	correct
17	Hygiene	Text	4		correct	correct	correct	correct	correct	correct	correct	correct	correct	correct	correct	correct	correct	correct	correct	correct	correct	correct
18	Hygiene	Text	2		incorrect	correct	incorrect	correct	correct	correct	correct	correct	incorrect	correct	correct	incorrect	correct	incorrect	correct	correct	correct	correct
19	Hygiene	Text	2		correct	correct	correct	correct	correct	correct	correct	correct	correct	correct	correct	correct	correct	correct	correct	correct	correct	correct
20	Hygiene	Text	3		correct	correct	correct	correct	correct	correct	correct	correct	correct	correct	correct	correct	correct	correct	correct	correct	correct	correct
21	Hygiene	Diagram	2		incorrect	incorrect	incorrect	incorrect	incorrect	incorrect	correct	incorrect	incorrect	correct	correct	correct	correct	correct	correct	correct	incorrect	correct
22	Hygiene	Text	3		correct	correct	correct	correct	correct	correct	correct	correct	correct	correct	correct	correct	correct	correct	correct	correct	correct	correct
23	Hygiene	Text	2		correct	correct	correct	correct	correct	correct	correct	correct	correct	correct	correct	correct	correct	correct	correct	correct	correct	correct
24	Hygiene	Text	3		incorrect	correct	correct	correct	correct	correct	correct	correct	correct	incorrect	correct	correct	correct	correct	correct	correct	correct	correct
25	Hygiene	Text	4		incorrect	correct	correct	correct	incorrect	correct	incorrect	correct	correct	correct	correct	correct	correct	correct	correct	correct	correct	correct
26	Pharmacology	Text	2		correct	correct	correct	correct	correct	correct	correct	correct	correct	correct	correct	correct	correct	incorrect	correct	correct	correct	correct
27	Pharmacology	Text	2		incorrect	correct	correct	correct	correct	correct	correct	correct	correct	correct	correct	correct	incorrect	correct	correct	correct	correct	correct
28	Pharmacology	Text	3		correct	correct	correct	correct	correct	correct	correct	correct	correct	correct	correct	correct	correct	correct	correct	correct	correct	correct
29	Pharmacology	Text	1		incorrect	correct	correct	correct	correct	correct	correct	incorrect	correct	correct	correct	incorrect	incorrect	correct	correct	correct	correct	correct
30	Pharmacology	Text	1		incorrect	correct	correct	correct	correct	correct	correct	incorrect	incorrect	incorrect	correct	incorrect	incorrect	correct	correct	correct	correct	correct
31	Pharmacology	Text	5		correct	correct	correct	correct	correct	correct	correct	correct	correct	correct	correct	correct	correct	correct	correct	correct	correct	correct
32	Pharmacology	Text	4		incorrect	correct	correct	correct	correct	correct	correct	correct	correct	correct	correct	correct	correct	correct	correct	correct	correct	correct
33	Pharmacology	Text	4		correct	correct	correct	correct	correct	correct	correct	incorrect	correct	correct	correct	correct	correct	correct	correct	correct	correct	correct
34	Pharmacology	Text	1		incorrect	correct	correct	correct	correct	correct	correct	correct	correct	correct	correct	correct	correct	correct	correct	correct	correct	correct
35	Pharmacology	Text	3		correct	correct	correct	correct	correct	correct	correct	correct	correct	correct	correct	correct	correct	correct	correct	correct	correct	correct
36	Pharmacology	Text	5		incorrect	correct	correct	correct	correct	correct	correct	correct	correct	correct	correct	correct	correct	correct	correct	correct	correct	correct
37	Pharmacology	Text	5		incorrect	correct	correct	correct	correct	correct	correct	correct	correct	correct	correct	correct	correct	correct	correct	correct	correct	correct
38	Pharmacology	Text	5		incorrect	correct	correct	correct	correct	correct	correct	incorrect	correct	correct	correct	correct	correct	correct	correct	correct	correct	correct
39	Pharmacology	Text	3		incorrect	correct	correct	correct	correct	correct	correct	incorrect	correct	correct	correct	correct	correct	correct	correct	correct	correct	correct
40	Pharmacology	Text	2		incorrect	correct	correct	correct	correct	correct	correct	incorrect	incorrect	correct	correct	correct	correct	correct	correct	correct	correct	correct
41	Pharmaceuticals	Diagram	4		incorrect	correct	incorrect	correct	incorrect	incorrect	correct	incorrect	correct	correct	correct	correct	incorrect	correct	correct	correct	incorrect	correct
42	Pharmaceuticals	Text	2		incorrect	correct	correct	correct	correct	correct	correct	correct	correct	correct	correct	correct	correct	correct	correct	correct	correct	correct
43	Pharmaceuticals	Text	5		incorrect	incorrect	incorrect	correct	correct	correct	correct	incorrect	incorrect	correct	correct	correct	correct	correct	correct	correct	correct	correct
44	Pharmaceuticals	Text	3		correct	correct	correct	correct	correct	correct	correct	correct	correct	correct	correct	correct	incorrect	correct	correct	correct	correct	correct
45	Pharmaceuticals	Text	3		correct	correct	correct	correct	correct	correct	correct	correct	correct	correct	correct	incorrect	incorrect	correct	correct	correct	correct	correct
46	Pharmaceuticals	Diagram	4		incorrect	correct	incorrect	correct	incorrect	incorrect	incorrect	incorrect	incorrect	correct	correct	incorrect	incorrect	incorrect	correct	correct	incorrect	correct
47	Pharmaceuticals	Text	5		incorrect	correct	correct	correct	correct	correct	correct	incorrect	correct	correct	correct	correct	incorrect	correct	correct	correct	correct	correct
48	Pharmaceuticals	Diagram	3		incorrect	incorrect	incorrect	correct	incorrect	incorrect	correct	incorrect	correct	correct	incorrect	correct	correct	correct	correct	correct	incorrect	correct
49	Pharmaceuticals	Text	2		correct	correct	incorrect	correct	correct	correct	correct	correct	correct	correct	correct	correct	incorrect	correct	correct	correct	correct	correct
50	Pharmaceuticals	Text	4		incorrect	correct	correct	correct	correct	correct	incorrect	correct	incorrect	correct	correct	correct	incorrect	correct	correct	incorrect	correct	correct
51	Pharmaceuticals	Text	2		incorrect	incorrect	incorrect	incorrect	incorrect	incorrect	incorrect	incorrect	correct	incorrect	correct	incorrect	incorrect	incorrect	incorrect	incorrect	incorrect	correct
52	Pharmaceuticals	Text	3		correct	correct	correct	correct	correct	correct	correct	correct	correct	correct	correct	incorrect	incorrect	correct	correct	correct	correct	correct
53	Pharmaceuticals	Text	5		correct	correct	correct	correct	correct	correct	correct	correct	correct	correct	correct	correct	correct	correct	correct	correct	correct	correct
54	Pharmaceuticals	Text	4		correct	correct	correct	correct	correct	correct	correct	correct	correct	correct	correct	correct	correct	correct	correct	correct	correct	correct
55	Pharmaceuticals	Text	2		incorrect	correct	incorrect	correct	incorrect	correct	incorrect	incorrect	incorrect	incorrect	correct	incorrect	incorrect	correct	correct	correct	correct	correct
56	Pathophysiology	Text	2		correct	correct	correct	correct	correct	correct	correct	correct	correct	correct	correct	correct	correct	correct	correct	correct	correct	correct
57	Pathophysiology	Text	5		correct	correct	correct	correct	correct	correct	correct	correct	correct	correct	correct	correct	correct	correct	correct	correct	correct	correct
58	Pathophysiology	Text	4		correct	correct	correct	correct	correct	correct	correct	incorrect	correct	correct	correct	correct	correct	correct	correct	correct	correct	correct
59	Pathophysiology	Text	1		correct	correct	correct	correct	correct	correct	correct	correct	correct	correct	correct	correct	correct	correct	correct	correct	correct	correct
60	Pathophysiology	Text	1		incorrect	incorrect	incorrect	correct	correct	correct	correct	incorrect	correct	correct	incorrect	correct	correct	correct	correct	correct	correct	correct
61	Pathophysiology	Text	1		correct	correct	correct	correct	correct	correct	correct	correct	correct	correct	correct	correct	correct	correct	correct	correct	correct	correct
62	Pathophysiology	Text	3		correct	correct	correct	correct	correct	correct	correct	incorrect	correct	incorrect	correct	correct	correct	correct	correct	correct	correct	correct
63	Pathophysiology	Text	4		correct	correct	correct	correct	correct	correct	correct	incorrect	correct	correct	correct	correct	correct	correct	correct	correct	correct	correct
64	Pathophysiology	Text	4		correct	correct	correct	correct	correct	correct	correct	correct	correct	correct	correct	correct	correct	correct	correct	correct	correct	correct
65	Pathophysiology	Text	3		correct	correct	correct	correct	correct	correct	correct	correct	correct	correct	correct	correct	correct	correct	correct	correct	correct	correct
66	Pathophysiology	Text	5		correct	correct	correct	correct	correct	correct	correct	correct	correct	correct	correct	correct	correct	correct	correct	correct	correct	correct
67	Pathophysiology	Text	5		correct	correct	correct	correct	correct	correct	correct	correct	correct	correct	correct	correct	correct	correct	correct	correct	correct	correct
68	Pathophysiology	Text	3		incorrect	correct	correct	correct	correct	correct	correct	correct	correct	correct	correct	correct	correct	correct	correct	correct	correct	correct
69	Pathophysiology	Text	4		correct	correct	correct	correct	correct	correct	correct	correct	correct	correct	correct	correct	correct	correct	correct	correct	correct	correct
70	Pathophysiology	Diagram	3		incorrect	incorrect	incorrect	correct	incorrect	incorrect	incorrect	correct	incorrect	incorrect	incorrect	correct	correct	incorrect	incorrect	incorrect	incorrect	incorrect
71	Regulations	Text	3		correct	correct	correct	correct	correct	correct	correct	correct	correct	correct	correct	correct	correct	correct	correct	correct	correct	correct
72	Regulations	Text	4		incorrect	correct	correct	correct	correct	correct	incorrect	incorrect	correct	incorrect	incorrect	correct	correct	correct	correct	correct	correct	correct
73	Regulations	Text	3		incorrect	correct	correct	correct	incorrect	correct	incorrect	correct	incorrect	correct	correct	correct	correct	correct	correct	correct	correct	correct
74	Regulations	Text	1		correct	correct	correct	correct	correct	correct	correct	correct	correct	correct	correct	correct	correct	correct	correct	correct	correct	correct
75	Regulations	Text	3		correct	incorrect	correct	correct	incorrect	correct	incorrect	correct	correct	correct	correct	incorrect	correct	incorrect	incorrect	incorrect	incorrect	correct
76	Regulations	Text	5		correct	incorrect	incorrect	incorrect	incorrect	incorrect	incorrect	correct	incorrect	incorrect	correct	incorrect	incorrect	incorrect	incorrect	incorrect	incorrect	correct
77	Regulations	Diagram	5		incorrect	incorrect	incorrect	incorrect	incorrect	incorrect	correct	correct	incorrect	incorrect	correct	incorrect	incorrect	incorrect	correct	correct	incorrect	incorrect
78	Regulations	Text	4		correct	correct	correct	correct	correct	correct	correct	correct	correct	correct	correct	correct	correct	correct	correct	correct	correct	correct
79	Regulations	Text	2		correct	correct	correct	correct	correct	correct	correct	correct	correct	correct	correct	correct	correct	correct	correct	correct	correct	correct
80	Regulations	Text	4		correct	incorrect	correct	correct	incorrect	correct	correct	correct	correct	correct	correct	correct	incorrect	correct	correct	incorrect	correct	correct
81	Practice	Text	4		correct	correct	correct	correct	correct	correct	correct	correct	correct	correct	correct	correct	correct	correct	correct	correct	correct	correct
82	Practice	Text	1		correct	correct	correct	correct	correct	correct	correct	correct	correct	correct	correct	correct	correct	correct	correct	correct	correct	correct
83	Practice	Text	5		incorrect	correct	correct	correct	correct	correct	correct	correct	correct	correct	correct	incorrect	incorrect	incorrect	correct	correct	correct	correct
84	Practice	Text	2		incorrect	correct	correct	correct	correct	correct	correct	incorrect	correct	correct	correct	correct	correct	correct	correct	correct	correct	correct
85	Practice	Text	1		incorrect	incorrect	incorrect	correct	incorrect	correct	correct	incorrect	correct	incorrect	incorrect	incorrect	incorrect	correct	correct	correct	incorrect	correct
86	Practice	Text	3		correct	correct	correct	correct	correct	correct	correct	correct	correct	correct	correct	correct	incorrect	correct	correct	correct	correct	correct
87	Practice	Text	3		correct	correct	correct	correct	correct	correct	correct	correct	correct	correct	correct	correct	correct	correct	correct	correct	correct	incorrect
88	Practice	Text	2		incorrect	correct	correct	correct	correct	correct	correct	correct	correct	correct	correct	correct	correct	correct	correct	correct	correct	correct
89	Practice	Text	5		correct	correct	correct	correct	correct	correct	correct	correct	correct	correct	correct	correct	correct	correct	correct	correct	correct	correct
90	Practice	Text	4		correct	correct	correct	correct	correct	correct	correct	correct	correct	correct	correct	correct	correct	correct	correct	correct	correct	correct
91	Physics	Text	1	5	incorrect	correct	correct	correct	correct	correct	correct	correct	correct	correct	correct	correct	correct	correct	correct	correct	correct	correct
92	Physics	Text	2	3	incorrect	correct	correct	correct	correct	correct	correct	correct	correct	incorrect	correct	correct	incorrect	correct	correct	correct	correct	correct
93	Physics	Text	1	5	incorrect	incorrect	correct	correct	correct	correct	correct	incorrect	correct	correct	correct	incorrect	incorrect	correct	correct	correct	correct	correct
94	Physics	Text	2		incorrect	incorrect	incorrect	incorrect	correct	correct	correct	incorrect	incorrect	incorrect	incorrect	incorrect	correct	incorrect	incorrect	incorrect	incorrect	incorrect
95	Physics	Diagram	2	4	incorrect	incorrect	incorrect	incorrect	incorrect	incorrect	incorrect	incorrect	incorrect	incorrect	correct	incorrect	incorrect	incorrect	correct	correct	incorrect	incorrect
96	Physics	Text	5		incorrect	incorrect	incorrect	incorrect	incorrect	incorrect	incorrect	incorrect	correct	incorrect	correct	incorrect	incorrect	incorrect	correct	correct	incorrect	incorrect
97	Physics	Text	2	5	incorrect	incorrect	incorrect	incorrect	incorrect	correct	incorrect	incorrect	correct	correct	correct	incorrect	incorrect	incorrect	incorrect	incorrect	incorrect	correct
98	Physics	Text	4	5	incorrect	incorrect	incorrect	incorrect	incorrect	incorrect	incorrect	incorrect	incorrect	incorrect	correct	incorrect	incorrect	incorrect	incorrect	incorrect	incorrect	incorrect
99	Physics	Text	2		incorrect	correct	incorrect	incorrect	correct	correct	correct	incorrect	correct	correct	incorrect	incorrect	correct	incorrect	correct	incorrect	correct	correct
100	Physics	Text	4	5	incorrect	incorrect	incorrect	correct	incorrect	correct	correct	incorrect	incorrect	correct	incorrect	incorrect	incorrect	incorrect	incorrect	incorrect	correct	correct
101	Chemistry	Diagram	1		incorrect	incorrect	incorrect	incorrect	incorrect	incorrect	incorrect	incorrect	incorrect	incorrect	incorrect	incorrect	incorrect	incorrect	incorrect	incorrect	incorrect	incorrect
102	Chemistry	Diagram	3	4	incorrect	incorrect	incorrect	incorrect	incorrect	incorrect	incorrect	incorrect	incorrect	correct	correct	incorrect	incorrect	incorrect	incorrect	incorrect	incorrect	incorrect
103	Chemistry	Diagram	2		incorrect	incorrect	incorrect	incorrect	incorrect	incorrect	incorrect	incorrect	incorrect	incorrect	incorrect	incorrect	incorrect	incorrect	incorrect	incorrect	incorrect	incorrect
104	Chemistry	Diagram	5		incorrect	incorrect	incorrect	incorrect	incorrect	incorrect	incorrect	incorrect	incorrect	incorrect	incorrect	correct	incorrect	incorrect	incorrect	incorrect	incorrect	incorrect
105	Chemistry	Text	3		incorrect	correct	incorrect	correct	correct	correct	correct	correct	incorrect	correct	correct	incorrect	correct	incorrect	correct	correct	incorrect	correct
106	Chemistry	Diagram	3	5	incorrect	correct	incorrect	correct	incorrect	incorrect	incorrect	incorrect	correct	correct	incorrect	incorrect	incorrect	incorrect	incorrect	incorrect	incorrect	correct
107	Chemistry	Diagram	2		incorrect	incorrect	incorrect	correct	incorrect	incorrect	incorrect	incorrect	incorrect	incorrect	incorrect	incorrect	correct	incorrect	correct	correct	incorrect	correct
108	Chemistry	Text	2		incorrect	correct	incorrect	correct	correct	correct	incorrect	correct	incorrect	incorrect	incorrect	correct	correct	incorrect	incorrect	incorrect	incorrect	correct
109	Chemistry	Diagram	4		incorrect	correct	incorrect	incorrect	incorrect	incorrect	incorrect	incorrect	incorrect	incorrect	incorrect	incorrect	incorrect	correct	incorrect	correct	incorrect	incorrect
110	Biology	Diagram	1	4	incorrect	correct	incorrect	correct	incorrect	incorrect	incorrect	correct	incorrect	correct	correct	incorrect	incorrect	correct	correct	correct	incorrect	correct
111	Biology	Diagram	3		incorrect	correct	incorrect	correct	incorrect	incorrect	correct	incorrect	correct	correct	correct	incorrect	correct	correct	correct	correct	incorrect	correct
112	Biology	Text	1	4	correct	incorrect	correct	correct	incorrect	correct	correct	correct	correct	correct	incorrect	correct	correct	correct	incorrect	correct	incorrect	correct
113	Biology	Text	4	5	incorrect	correct	incorrect	correct	correct	correct	correct	incorrect	correct	incorrect	incorrect	incorrect	incorrect	incorrect	correct	correct	incorrect	correct
114	Biology	Diagram	2	3	incorrect	incorrect	incorrect	correct	incorrect	incorrect	correct	incorrect	incorrect	incorrect	incorrect	incorrect	incorrect	incorrect	incorrect	correct	incorrect	correct
115	Biology	Text	1	4	incorrect	correct	correct	correct	correct	correct	correct	correct	correct	correct	correct	correct	correct	correct	correct	correct	correct	correct
116	Biology	Diagram	1	3	incorrect	correct	incorrect	correct	incorrect	incorrect	correct	correct	incorrect	correct	incorrect	incorrect	correct	incorrect	correct	correct	incorrect	correct
117	Biology	Text	1	5	incorrect	correct	incorrect	correct	correct	correct	correct	correct	correct	correct	incorrect	correct	correct	correct	correct	correct	incorrect	correct
118	Biology	Diagram	3	4	incorrect	incorrect	incorrect	correct	incorrect	incorrect	incorrect	incorrect	incorrect	incorrect	incorrect	incorrect	incorrect	correct	correct	correct	incorrect	correct
119	Biology	Text	2	5	incorrect	incorrect	incorrect	correct	correct	correct	correct	correct	correct	correct	correct	correct	correct	correct	correct	correct	incorrect	correct
120	Hygiene	Text	3	5	incorrect	correct	incorrect	incorrect	correct	correct	incorrect	incorrect	incorrect	incorrect	correct	incorrect	incorrect	incorrect	correct	correct	correct	incorrect
121	Hygiene	Text	1	4	incorrect	correct	correct	correct	correct	correct	correct	correct	correct	correct	correct	correct	correct	correct	correct	correct	correct	correct
122	Hygiene	Text	3		correct	correct	correct	correct	correct	correct	correct	correct	correct	correct	correct	correct	correct	correct	correct	correct	correct	correct
123	Hygiene	Text	4		incorrect	correct	correct	correct	correct	correct	correct	correct	correct	correct	correct	correct	correct	correct	correct	correct	incorrect	correct
124	Hygiene	Diagram	3		incorrect	incorrect	incorrect	correct	incorrect	incorrect	incorrect	incorrect	incorrect	incorrect	incorrect	incorrect	correct	incorrect	correct	incorrect	incorrect	incorrect
125	Hygiene	Diagram	3		incorrect	correct	incorrect	incorrect	incorrect	incorrect	correct	incorrect	incorrect	incorrect	correct	correct	incorrect	incorrect	correct	correct	incorrect	correct
126	Hygiene	Text	2		incorrect	correct	correct	correct	correct	correct	correct	correct	correct	correct	correct	correct	correct	correct	correct	correct	correct	correct
127	Hygiene	Text	1	5	correct	incorrect	correct	correct	correct	correct	correct	correct	correct	correct	correct	correct	correct	incorrect	correct	incorrect	incorrect	correct
128	Hygiene	Diagram	1	3	incorrect	correct	incorrect	correct	incorrect	incorrect	correct	correct	correct	correct	correct	correct	correct	correct	correct	correct	incorrect	correct
129	Hygiene	Text	2	5	incorrect	correct	correct	correct	correct	correct	correct	incorrect	incorrect	correct	correct	correct	correct	correct	correct	correct	correct	correct
130	Hygiene	Diagram	2	4	incorrect	incorrect	incorrect	correct	incorrect	incorrect	correct	incorrect	incorrect	incorrect	correct	incorrect	incorrect	correct	correct	correct	incorrect	correct
131	Hygiene	Text	3	4	incorrect	correct	correct	correct	correct	correct	correct	incorrect	correct	correct	correct	incorrect	incorrect	correct	correct	correct	correct	correct
132	Hygiene	Text	1	2	correct	correct	incorrect	correct	correct	correct	correct	correct	incorrect	correct	correct	correct	incorrect	correct	correct	correct	incorrect	correct
133	Chemistry	Diagram	1		incorrect	incorrect	incorrect	incorrect	incorrect	incorrect	incorrect	incorrect	incorrect	incorrect	correct	correct	incorrect	incorrect	incorrect	incorrect	incorrect	correct
134	Regulations	Diagram	2		incorrect	incorrect	incorrect	correct	incorrect	incorrect	correct	incorrect	incorrect	incorrect	correct	correct	incorrect	correct	correct	correct	incorrect	incorrect
135	Hygiene	Diagram	3		incorrect	incorrect	incorrect	correct	incorrect	incorrect	correct	incorrect	incorrect	incorrect	correct	incorrect	incorrect	correct	correct	correct	incorrect	incorrect
136	Hygiene	Diagram	1		incorrect	incorrect	incorrect	correct	incorrect	incorrect	correct	incorrect	incorrect	correct	correct	incorrect	incorrect	correct	incorrect	incorrect	incorrect	incorrect
137	Hygiene	Text	3	4	incorrect	correct	correct	correct	correct	correct	correct	correct	correct	correct	correct	correct	correct	correct	correct	correct	correct	correct
138	Hygiene	Text	1	3	correct	correct	correct	correct	correct	correct	correct	correct	correct	correct	correct	incorrect	correct	correct	correct	correct	correct	correct
139	Hygiene	Text	4	5	incorrect	incorrect	incorrect	incorrect	incorrect	correct	incorrect	incorrect	correct	incorrect	incorrect	correct	correct	incorrect	incorrect	incorrect	incorrect	correct
140	Hygiene	Text	1	3	correct	correct	correct	correct	correct	correct	correct	correct	correct	correct	incorrect	correct	correct	correct	correct	correct	correct	correct
141	Hygiene	Text	1	3	correct	incorrect	correct	incorrect	correct	incorrect	incorrect	correct	correct	correct	incorrect	correct	correct	incorrect	incorrect	incorrect	incorrect	correct
142	Regulations	Text	1	4	correct	correct	incorrect	correct	correct	correct	correct	correct	correct	correct	correct	correct	correct	correct	correct	correct	correct	correct
143	Regulations	Text	4		incorrect	correct	correct	correct	incorrect	correct	correct	incorrect	correct	correct	correct	correct	correct	correct	correct	correct	correct	correct
144	Regulations	Text	2	3	correct	correct	correct	correct	correct	correct	correct	correct	correct	correct	correct	incorrect	correct	correct	correct	correct	correct	correct
145	Regulations	Text	1		incorrect	correct	correct	correct	incorrect	correct	correct	incorrect	correct	correct	incorrect	correct	incorrect	correct	correct	incorrect	correct	correct
146	Regulations	Text	1	4	incorrect	incorrect	incorrect	incorrect	incorrect	incorrect	incorrect	correct	correct	incorrect	incorrect	correct	incorrect	incorrect	correct	correct	incorrect	correct
147	Regulations	Text	4	5	correct	correct	correct	correct	incorrect	correct	correct	correct	incorrect	correct	correct	correct	correct	correct	correct	correct	correct	correct
148	Regulations	Text	2	3	incorrect	incorrect	incorrect	correct	correct	correct	correct	incorrect	incorrect	correct	incorrect	incorrect	incorrect	incorrect	correct	correct	correct	correct
149	Regulations	Text	1	2	incorrect	correct	correct	correct	correct	correct	correct	correct	correct	correct	correct	correct	correct	correct	correct	correct	correct	correct
150	Regulations	Text	4		incorrect	correct	correct	correct	correct	correct	correct	incorrect	incorrect	incorrect	correct	incorrect	incorrect	correct	correct	correct	correct	correct
151	Pharmacology	Text	2	3	incorrect	correct	correct	correct	correct	correct	correct	incorrect	correct	correct	correct	correct	correct	correct	correct	correct	correct	correct
152	Pharmacology	Text	2	3	incorrect	correct	correct	correct	incorrect	correct	correct	incorrect	correct	correct	correct	incorrect	incorrect	correct	correct	correct	correct	correct
153	Pharmacology	Text	4	5	incorrect	correct	incorrect	correct	incorrect	correct	correct	incorrect	incorrect	incorrect	correct	correct	incorrect	correct	correct	correct	correct	correct
154	Pharmacology	Text	2	4	correct	correct	correct	correct	correct	correct	correct	incorrect	correct	correct	correct	correct	correct	correct	correct	correct	correct	correct
155	Pharmacology	Text	2	4	correct	correct	correct	correct	correct	correct	correct	correct	correct	correct	correct	correct	incorrect	correct	correct	correct	correct	correct
156	Pathophysiology	Text	3	4	incorrect	correct	correct	correct	correct	correct	correct	correct	correct	correct	correct	incorrect	incorrect	correct	correct	correct	correct	correct
157	Pharmacology	Text	1	5	correct	correct	correct	correct	correct	correct	correct	correct	correct	correct	correct	correct	incorrect	correct	correct	correct	correct	correct
158	Pharmacology	Text	3	4	correct	incorrect	incorrect	correct	incorrect	correct	correct	incorrect	incorrect	correct	correct	correct	correct	incorrect	correct	correct	correct	correct
159	Pathophysiology	Text	4	5	correct	correct	correct	correct	correct	incorrect	correct	incorrect	correct	incorrect	correct	incorrect	incorrect	incorrect	correct	correct	correct	correct
160	Pharmacology	Text	1	3	incorrect	correct	correct	correct	correct	correct	correct	correct	incorrect	correct	correct	correct	correct	incorrect	correct	correct	correct	correct
161	Pharmacology	Text	2	5	correct	correct	correct	correct	correct	correct	correct	correct	correct	correct	correct	correct	correct	correct	correct	correct	correct	correct
162	Pharmacology	Text	2	4	correct	incorrect	correct	correct	correct	correct	correct	correct	correct	correct	incorrect	correct	incorrect	incorrect	incorrect	incorrect	incorrect	correct
163	Pharmacology	Text	1	2	incorrect	correct	correct	correct	incorrect	correct	correct	incorrect	incorrect	incorrect	incorrect	incorrect	incorrect	correct	correct	correct	correct	correct
164	Pharmacology	Text	1	5	correct	correct	correct	correct	incorrect	correct	correct	incorrect	correct	correct	correct	correct	correct	correct	correct	correct	correct	correct
165	Pathophysiology	Text	1	5	incorrect	correct	correct	correct	correct	correct	correct	incorrect	correct	correct	correct	correct	incorrect	correct	correct	correct	correct	correct
166	Pharmacology	Text	3	5	correct	correct	correct	correct	incorrect	correct	correct	incorrect	correct	correct	correct	correct	incorrect	correct	incorrect	incorrect	correct	correct
167	Pharmacology	Text	3	5	incorrect	correct	correct	correct	correct	correct	correct	correct	correct	incorrect	correct	correct	correct	correct	correct	correct	correct	correct
168	Pharmacology	Diagram	2	5	incorrect	incorrect	incorrect	incorrect	incorrect	incorrect	incorrect	incorrect	incorrect	incorrect	incorrect	incorrect	incorrect	incorrect	incorrect	correct	incorrect	correct
169	Pharmaceuticals	Text	4		correct	incorrect	incorrect	correct	correct	correct	correct	incorrect	incorrect	incorrect	correct	correct	incorrect	correct	correct	correct	correct	correct
170	Pharmaceuticals	Diagram	3		incorrect	incorrect	incorrect	incorrect	incorrect	incorrect	incorrect	correct	incorrect	incorrect	correct	correct	correct	incorrect	incorrect	correct	incorrect	incorrect
171	Pharmaceuticals	Text	2	4	incorrect	correct	correct	correct	correct	correct	correct	correct	correct	incorrect	correct	correct	correct	correct	correct	correct	correct	correct
172	Pharmaceuticals	Diagram	3		incorrect	correct	incorrect	correct	incorrect	incorrect	correct	correct	correct	correct	correct	correct	correct	incorrect	correct	correct	incorrect	incorrect
173	Pharmaceuticals	Text	2	5	incorrect	incorrect	correct	correct	correct	correct	correct	incorrect	correct	incorrect	correct	correct	correct	correct	correct	correct	correct	correct
174	Pharmaceuticals	Diagram	1	4	incorrect	correct	incorrect	incorrect	incorrect	incorrect	correct	incorrect	incorrect	correct	correct	incorrect	incorrect	correct	correct	correct	incorrect	correct
175	Pharmaceuticals	Text	2		correct	incorrect	incorrect	correct	correct	correct	correct	incorrect	incorrect	incorrect	incorrect	incorrect	correct	incorrect	correct	correct	correct	incorrect
176	Pharmaceuticals	Diagram	3	4	incorrect	incorrect	incorrect	incorrect	incorrect	incorrect	correct	correct	correct	correct	correct	correct	correct	correct	correct	correct	incorrect	correct
177	Pharmaceuticals	Text	2	4	incorrect	incorrect	incorrect	incorrect	correct	correct	correct	incorrect	incorrect	incorrect	incorrect	incorrect	incorrect	incorrect	incorrect	correct	incorrect	correct
178	Pharmaceuticals	Diagram	2		incorrect	incorrect	incorrect	incorrect	incorrect	incorrect	correct	incorrect	incorrect	incorrect	incorrect	incorrect	correct	correct	correct	correct	incorrect	incorrect
179	Pharmaceuticals	Diagram	1	5	incorrect	incorrect	incorrect	correct	incorrect	incorrect	correct	incorrect	correct	incorrect	correct	incorrect	incorrect	incorrect	correct	correct	incorrect	incorrect
180	Pharmaceuticals	Diagram	1	3	incorrect	incorrect	incorrect	incorrect	incorrect	incorrect	correct	incorrect	incorrect	incorrect	incorrect	incorrect	incorrect	incorrect	incorrect	incorrect	incorrect	incorrect
181	Pharmaceuticals	Text	1	5	incorrect	incorrect	incorrect	incorrect	incorrect	incorrect	incorrect	incorrect	correct	correct	correct	incorrect	incorrect	incorrect	incorrect	incorrect	correct	correct
182	Pharmaceuticals	Text	1	4	correct	correct	correct	correct	correct	correct	correct	correct	correct	incorrect	correct	correct	correct	incorrect	incorrect	incorrect	correct	correct
183	Pharmaceuticals	Text	2	5	incorrect	correct	correct	correct	correct	correct	correct	incorrect	incorrect	correct	correct	incorrect	incorrect	correct	correct	correct	correct	correct
184	Pathophysiology	Text	3	5	incorrect	incorrect	incorrect	incorrect	correct	correct	correct	incorrect	correct	incorrect	incorrect	incorrect	correct	incorrect	correct	correct	incorrect	correct
185	Pathophysiology	Text	1	4	correct	correct	correct	correct	correct	correct	correct	correct	correct	correct	correct	correct	correct	correct	correct	correct	correct	correct
186	Pathophysiology	Text	2	3	correct	incorrect	correct	correct	correct	correct	correct	correct	correct	correct	correct	correct	correct	correct	correct	correct	correct	correct
187	Pathophysiology	Text	3	4	correct	correct	correct	correct	correct	correct	correct	correct	correct	correct	correct	correct	correct	correct	correct	correct	correct	correct
188	Pathophysiology	Text	3	4	incorrect	correct	correct	correct	correct	correct	correct	incorrect	correct	correct	correct	correct	correct	correct	correct	correct	correct	correct
189	Pathophysiology	Text	4	5	incorrect	incorrect	correct	correct	correct	correct	correct	incorrect	correct	correct	correct	correct	correct	correct	correct	correct	correct	correct
190	Pathophysiology	Text	2	4	incorrect	incorrect	incorrect	incorrect	correct	correct	correct	incorrect	correct	correct	correct	correct	correct	correct	incorrect	incorrect	incorrect	correct
191	Pathophysiology	Text	2		incorrect	correct	correct	correct	correct	correct	correct	correct	correct	correct	correct	incorrect	correct	correct	correct	correct	correct	correct
192	Pathophysiology	Text	2	3	correct	incorrect	correct	correct	correct	correct	correct	correct	correct	correct	correct	correct	incorrect	correct	correct	correct	correct	correct
193	Pathophysiology	Text	1	5	incorrect	correct	correct	correct	correct	correct	correct	incorrect	correct	correct	correct	correct	correct	correct	correct	correct	correct	correct
194	Pathophysiology	Text	3	4	correct	incorrect	correct	correct	correct	correct	correct	incorrect	correct	incorrect	correct	incorrect	incorrect	correct	incorrect	correct	correct	correct
195	Pathophysiology	Diagram	5		incorrect	incorrect	incorrect	incorrect	incorrect	incorrect	incorrect	incorrect	incorrect	incorrect	incorrect	incorrect	correct	incorrect	correct	incorrect	incorrect	incorrect
196	Practice	Text	2	3	incorrect	incorrect	incorrect	incorrect	incorrect	incorrect	incorrect	incorrect	incorrect	incorrect	incorrect	incorrect	incorrect	correct	incorrect	correct	incorrect	incorrect
197	Physics	Diagram	1		incorrect	correct	incorrect	correct	incorrect	incorrect	correct	incorrect	correct	incorrect	correct	incorrect	correct	correct	correct	correct	incorrect	correct
198	Practice	Text	3		correct	incorrect	correct	correct	correct	correct	correct	incorrect	correct	incorrect	correct	incorrect	correct	correct	correct	correct	incorrect	correct
199	Physics	Text	1	3	correct	correct	correct	correct	correct	correct	correct	correct	correct	incorrect	correct	correct	correct	correct	correct	correct	correct	correct
200	Practice	Text	2	5	incorrect	correct	correct	correct	correct	correct	correct	correct	correct	correct	correct	correct	correct	correct	correct	correct	correct	correct
201	Physics	Text	5		correct	correct	correct	correct	correct	correct	correct	correct	correct	correct	correct	correct	correct	correct	correct	correct	incorrect	correct
202	Practice	Text	4		incorrect	correct	incorrect	correct	correct	correct	correct	incorrect	correct	correct	correct	correct	incorrect	correct	correct	incorrect	correct	correct
203	Physics	Text	3	4	incorrect	incorrect	incorrect	incorrect	incorrect	correct	incorrect	incorrect	correct	incorrect	correct	incorrect	incorrect	correct	incorrect	incorrect	correct	correct
204	Practice	Text	2	5	incorrect	correct	correct	correct	correct	correct	correct	correct	correct	correct	correct	incorrect	incorrect	correct	correct	correct	correct	correct
205	Practice	Text	1	5	incorrect	correct	incorrect	correct	incorrect	correct	correct	incorrect	correct	correct	correct	correct	correct	correct	correct	correct	incorrect	correct
206	Physics	Text	1	5	correct	correct	correct	correct	correct	correct	correct	correct	correct	correct	correct	correct	correct	correct	correct	correct	correct	correct
207	Chemistry	Diagram	4		incorrect	incorrect	incorrect	incorrect	incorrect	incorrect	correct	correct	incorrect	incorrect	incorrect	incorrect	correct	incorrect	correct	incorrect	incorrect	incorrect
208	Practice	Text	2		correct	correct	correct	correct	correct	correct	correct	correct	correct	correct	correct	incorrect	incorrect	correct	correct	correct	correct	correct
209	Chemistry	Text	3		incorrect	correct	correct	correct	correct	correct	correct	correct	correct	correct	correct	correct	incorrect	correct	correct	correct	correct	correct
210	Practice	Text	1	3	incorrect	correct	incorrect	correct	correct	correct	correct	incorrect	incorrect	incorrect	correct	incorrect	incorrect	correct	correct	correct	correct	correct
211	Chemistry	Text	2	5	incorrect	incorrect	incorrect	correct	incorrect	correct	correct	incorrect	correct	incorrect	incorrect	incorrect	incorrect	incorrect	incorrect	incorrect	incorrect	correct
212	Practice	Text	2	4	correct	correct	correct	correct	correct	correct	correct	incorrect	correct	correct	correct	correct	correct	correct	correct	correct	correct	correct
213	Chemistry	Text	5		incorrect	correct	incorrect	correct	correct	correct	correct	correct	incorrect	correct	correct	correct	incorrect	incorrect	correct	correct	incorrect	correct
214	Chemistry	Diagram	2		incorrect	incorrect	incorrect	correct	incorrect	incorrect	correct	incorrect	incorrect	incorrect	correct	correct	incorrect	incorrect	incorrect	correct	incorrect	incorrect
215	Practice	Diagram	2		incorrect	incorrect	incorrect	correct	incorrect	incorrect	correct	incorrect	incorrect	correct	correct	correct	incorrect	incorrect	correct	correct	incorrect	correct
216	Biology	Text	1		correct	correct	correct	correct	correct	correct	correct	correct	correct	correct	correct	correct	correct	correct	correct	correct	correct	correct
217	Practice	Text	3		correct	correct	correct	correct	correct	correct	correct	incorrect	correct	correct	correct	correct	incorrect	correct	incorrect	correct	correct	correct
218	Practice	Text	4		incorrect	correct	correct	correct	correct	correct	correct	incorrect	correct	correct	correct	correct	incorrect	correct	correct	correct	correct	correct
219	Biology	Text	1	2	correct	correct	correct	correct	correct	correct	correct	correct	correct	correct	correct	correct	correct	correct	correct	correct	correct	correct
220	Practice	Text	5		incorrect	correct	correct	correct	correct	correct	correct	correct	correct	correct	correct	correct	correct	correct	correct	correct	correct	correct
221	Biology	Text	2		correct	correct	correct	correct	correct	correct	correct	correct	correct	correct	correct	incorrect	correct	correct	correct	correct	correct	correct
222	Biology	Diagram	1		incorrect	correct	incorrect	correct	incorrect	incorrect	correct	incorrect	incorrect	correct	correct	incorrect	correct	correct	correct	correct	incorrect	correct
223	Practice	Text	3		correct	correct	correct	correct	correct	correct	correct	correct	correct	correct	correct	correct	correct	correct	correct	correct	correct	correct
224	Biology	Diagram	2	3	incorrect	incorrect	incorrect	correct	incorrect	incorrect	correct	incorrect	incorrect	correct	correct	correct	correct	correct	incorrect	correct	incorrect	incorrect
225	Practice	Diagram	5		incorrect	incorrect	incorrect	correct	incorrect	incorrect	correct	correct	incorrect	correct	correct	correct	correct	correct	correct	correct	incorrect	incorrect
226	Practice	Text	1		correct	correct	correct	correct	correct	correct	correct	correct	correct	correct	correct	incorrect	correct	correct	correct	correct	correct	correct
227	Hygiene	Diagram	5		incorrect	correct	incorrect	correct	incorrect	incorrect	correct	incorrect	correct	correct	correct	correct	correct	correct	correct	correct	incorrect	correct
228	Practice	Text	3	4	incorrect	correct	correct	correct	correct	correct	correct	correct	correct	correct	correct	correct	correct	correct	correct	correct	correct	correct
229	Hygiene	Text	3	4	incorrect	incorrect	correct	correct	correct	correct	correct	incorrect	correct	correct	correct	correct	correct	correct	correct	correct	correct	incorrect
230	Practice	Text	4		correct	correct	correct	correct	correct	correct	correct	incorrect	correct	incorrect	correct	correct	correct	correct	correct	correct	correct	correct
231	Hygiene	Diagram	3		incorrect	incorrect	incorrect	incorrect	incorrect	incorrect	incorrect	incorrect	incorrect	incorrect	correct	incorrect	incorrect	correct	incorrect	correct	incorrect	correct
232	Practice	Text	1		incorrect	correct	correct	correct	correct	correct	correct	correct	correct	correct	correct	correct	incorrect	correct	correct	correct	correct	correct
233	Hygiene	Diagram	4		incorrect	correct	incorrect	correct	incorrect	incorrect	correct	incorrect	incorrect	correct	correct	incorrect	correct	correct	correct	correct	incorrect	correct
234	Hygiene	Text	1	2	correct	correct	correct	correct	correct	correct	correct	incorrect	correct	correct	correct	incorrect	incorrect	correct	correct	correct	correct	correct
235	Practice	Text	2		incorrect	correct	correct	correct	correct	correct	correct	incorrect	correct	incorrect	correct	correct	correct	correct	correct	correct	incorrect	correct
236	Practice	Text	3		incorrect	correct	correct	correct	correct	correct	correct	correct	correct	correct	correct	correct	correct	correct	correct	correct	correct	correct
237	Hygiene	Text	1	4	incorrect	correct	correct	correct	correct	correct	correct	incorrect	correct	incorrect	correct	correct	correct	correct	correct	correct	correct	correct
238	Hygiene	Diagram	2		incorrect	incorrect	incorrect	incorrect	incorrect	incorrect	correct	incorrect	incorrect	incorrect	incorrect	incorrect	correct	incorrect	correct	correct	incorrect	correct
239	Practice	Text	2		correct	correct	correct	correct	correct	correct	correct	correct	correct	correct	correct	correct	correct	correct	correct	correct	correct	correct
240	Practice	Text	3		incorrect	correct	correct	correct	correct	correct	correct	correct	correct	correct	correct	correct	correct	correct	correct	correct	correct	correct
241	Hygiene	Text	4		correct	correct	correct	correct	correct	correct	correct	correct	correct	correct	correct	correct	correct	correct	correct	correct	correct	correct
242	Practice	Text	5		incorrect	correct	incorrect	correct	correct	correct	correct	incorrect	correct	incorrect	correct	incorrect	correct	correct	correct	correct	correct	correct
243	Hygiene	Diagram	1	4	incorrect	incorrect	incorrect	correct	incorrect	incorrect	correct	incorrect	incorrect	incorrect	correct	incorrect	incorrect	incorrect	correct	correct	incorrect	correct
244	Practice	Text	3		incorrect	incorrect	incorrect	correct	correct	correct	correct	incorrect	incorrect	incorrect	correct	incorrect	correct	correct	correct	correct	correct	correct
245	Hygiene	Text	5		incorrect	correct	correct	correct	correct	correct	correct	correct	correct	correct	correct	correct	correct	correct	correct	correct	correct	correct
246	Pharmacology	Text	1	5	incorrect	correct	correct	correct	correct	correct	correct	correct	correct	correct	correct	correct	correct	correct	correct	correct	correct	correct
247	Practice	Text	1	4	incorrect	correct	correct	correct	correct	correct	correct	incorrect	correct	correct	correct	correct	correct	correct	correct	correct	correct	correct
248	Pharmacology	Text	3		incorrect	correct	correct	correct	correct	correct	correct	incorrect	correct	correct	correct	correct	correct	correct	correct	correct	correct	correct
249	Practice	Text	2	4	incorrect	correct	correct	incorrect	correct	correct	correct	incorrect	incorrect	incorrect	correct	incorrect	correct	correct	correct	correct	correct	correct
250	Practice	Text	4		incorrect	correct	correct	correct	correct	correct	correct	incorrect	correct	correct	incorrect	correct	incorrect	correct	correct	correct	correct	correct
251	Pharmacology	Text	1	2	correct	correct	correct	correct	incorrect	correct	correct	correct	correct	correct	correct	incorrect	correct	correct	correct	correct	correct	correct
252	Practice	Text	1	5	incorrect	correct	incorrect	correct	incorrect	correct	correct	incorrect	incorrect	incorrect	correct	incorrect	incorrect	correct	incorrect	correct	incorrect	correct
253	Pharmacology	Text	5		correct	correct	correct	correct	correct	correct	correct	correct	correct	correct	correct	correct	correct	correct	correct	correct	correct	correct
254	Practice	Text	1	2	correct	correct	correct	correct	correct	correct	correct	incorrect	incorrect	correct	correct	correct	incorrect	correct	correct	correct	correct	correct
255	Pharmacology	Text	1	5	correct	correct	correct	correct	correct	correct	correct	correct	correct	correct	correct	correct	correct	correct	correct	correct	correct	correct
256	Pharmacology	Text	3	5	incorrect	incorrect	incorrect	correct	correct	correct	correct	incorrect	incorrect	incorrect	correct	incorrect	incorrect	correct	correct	correct	correct	correct
257	Practice	Text	2		correct	correct	correct	correct	correct	correct	correct	correct	correct	correct	correct	correct	correct	correct	correct	correct	correct	correct
258	Pharmacology	Text	2	4	correct	correct	correct	correct	correct	correct	correct	incorrect	correct	correct	correct	correct	correct	correct	correct	correct	correct	correct
259	Practice	Text	1	2	incorrect	correct	correct	correct	incorrect	correct	correct	correct	correct	incorrect	incorrect	correct	incorrect	incorrect	correct	correct	correct	incorrect
260	Practice	Text	1	4	incorrect	correct	correct	correct	incorrect	correct	correct	correct	correct	correct	incorrect	incorrect	incorrect	incorrect	correct	incorrect	correct	correct
261	Pharmacology	Text	4		correct	correct	correct	correct	correct	correct	correct	correct	correct	incorrect	correct	correct	correct	correct	correct	correct	correct	correct
262	Practice	Text	2	3	correct	correct	correct	correct	correct	correct	correct	correct	correct	correct	correct	correct	correct	correct	correct	correct	correct	correct
263	Pharmacology	Text	5		incorrect	correct	correct	correct	correct	correct	correct	correct	correct	incorrect	correct	incorrect	correct	correct	correct	correct	correct	correct
264	Practice	Text	2	3	incorrect	correct	correct	correct	correct	correct	correct	correct	correct	correct	correct	incorrect	correct	correct	correct	correct	correct	correct
265	Pharmaceuticals	Text	4		incorrect	correct	correct	correct	incorrect	correct	correct	incorrect	correct	incorrect	correct	incorrect	incorrect	correct	correct	correct	correct	correct
266	Pharmaceuticals	Text	5		incorrect	correct	incorrect	correct	correct	correct	correct	incorrect	correct	correct	correct	correct	correct	correct	correct	correct	correct	correct
267	Practice	Text	1		incorrect	correct	correct	correct	incorrect	correct	correct	incorrect	correct	incorrect	incorrect	incorrect	incorrect	incorrect	incorrect	incorrect	incorrect	incorrect
268	Practice	Text	4		incorrect	correct	correct	correct	correct	correct	correct	correct	correct	correct	correct	correct	correct	correct	correct	correct	correct	correct
269	Pharmaceuticals	Text	2		incorrect	correct	correct	correct	correct	correct	correct	incorrect	incorrect	incorrect	correct	incorrect	correct	correct	correct	correct	correct	correct
270	Pharmaceuticals	Text	5		incorrect	correct	incorrect	incorrect	correct	correct	correct	incorrect	incorrect	incorrect	incorrect	incorrect	incorrect	incorrect	incorrect	incorrect	incorrect	incorrect
271	Practice	Text	3	4	incorrect	correct	incorrect	incorrect	correct	correct	correct	incorrect	correct	correct	incorrect	correct	incorrect	correct	incorrect	incorrect	correct	correct
272	Pharmaceuticals	Text	3	4	incorrect	incorrect	incorrect	correct	correct	correct	correct	incorrect	correct	incorrect	correct	incorrect	incorrect	correct	correct	correct	correct	correct
273	Pharmacology	Text	1	4	incorrect	correct	correct	correct	correct	correct	correct	correct	correct	correct	correct	correct	correct	correct	correct	correct	correct	correct
274	Practice	Text	1	5	correct	correct	correct	correct	correct	correct	correct	correct	correct	correct	correct	correct	correct	correct	correct	correct	correct	correct
275	Practice	Text	5		incorrect	incorrect	incorrect	correct	correct	correct	incorrect	incorrect	correct	incorrect	correct	incorrect	incorrect	incorrect	incorrect	incorrect	incorrect	incorrect
276	Practice	Text	4		incorrect	correct	incorrect	correct	incorrect	correct	correct	incorrect	correct	incorrect	correct	incorrect	correct	correct	correct	correct	correct	correct
277	Pharmaceuticals	Text	3	4	incorrect	incorrect	correct	incorrect	correct	correct	correct	incorrect	incorrect	correct	incorrect	incorrect	correct	incorrect	incorrect	incorrect	incorrect	correct
278	Practice	Text	1	3	incorrect	correct	correct	correct	correct	correct	correct	incorrect	correct	correct	correct	correct	incorrect	correct	correct	correct	correct	correct
279	Pharmaceuticals	Text	1	2	incorrect	incorrect	incorrect	correct	correct	correct	correct	incorrect	correct	correct	correct	incorrect	incorrect	incorrect	correct	correct	correct	correct
280	Pharmaceuticals	Text	3		correct	correct	correct	correct	correct	correct	correct	incorrect	correct	correct	correct	correct	correct	correct	correct	correct	incorrect	correct
281	Practice	Text	5		correct	correct	correct	correct	correct	correct	correct	correct	correct	correct	correct	correct	correct	correct	correct	correct	correct	correct
282	Practice	Text	5		correct	correct	correct	correct	correct	correct	correct	correct	correct	correct	correct	correct	correct	correct	correct	correct	correct	correct
283	Pharmaceuticals	Text	3	4	correct	correct	correct	correct	incorrect	correct	correct	correct	correct	correct	correct	correct	correct	correct	correct	correct	correct	correct
284	Practice	Text	4	5	incorrect	correct	correct	correct	correct	correct	correct	incorrect	correct	correct	correct	incorrect	correct	correct	correct	correct	correct	incorrect
285	Pharmaceuticals	Text	1	2	incorrect	correct	correct	correct	correct	correct	correct	correct	correct	correct	correct	correct	correct	correct	correct	correct	correct	correct
286	Pathophysiology	Text	5		incorrect	correct	correct	correct	correct	correct	correct	correct	correct	correct	correct	correct	correct	correct	correct	correct	correct	correct
287	Practice	Text	1		incorrect	correct	correct	correct	correct	correct	correct	incorrect	correct	correct	incorrect	incorrect	correct	incorrect	correct	correct	correct	correct
288	Practice	Text	1	3	incorrect	correct	correct	correct	correct	correct	correct	incorrect	correct	correct	correct	correct	incorrect	correct	correct	correct	correct	correct
289	Pathophysiology	Text	3	5	incorrect	correct	correct	correct	correct	correct	correct	incorrect	correct	correct	correct	correct	correct	correct	correct	correct	correct	correct
290	Pathophysiology	Text	1	5	incorrect	incorrect	incorrect	incorrect	incorrect	correct	correct	incorrect	incorrect	incorrect	correct	incorrect	incorrect	incorrect	incorrect	correct	correct	correct
291	Practice	Text	2	4	incorrect	correct	incorrect	correct	correct	correct	correct	incorrect	incorrect	correct	correct	incorrect	correct	correct	correct	correct	correct	correct
292	Pathophysiology	Text	3	4	incorrect	incorrect	incorrect	correct	incorrect	correct	correct	incorrect	incorrect	incorrect	incorrect	incorrect	incorrect	incorrect	correct	correct	incorrect	correct
293	Practice	Text	2	3	incorrect	correct	correct	correct	correct	correct	correct	incorrect	correct	incorrect	correct	incorrect	incorrect	correct	correct	correct	correct	correct
294	Pathophysiology	Text	1	2	incorrect	correct	correct	correct	correct	correct	correct	correct	correct	correct	correct	correct	correct	correct	correct	correct	correct	correct
295	Practice	Text	4		incorrect	correct	incorrect	correct	incorrect	correct	correct	incorrect	correct	incorrect	incorrect	incorrect	incorrect	incorrect	correct	correct	correct	correct
296	Practice	Text	2	4	incorrect	correct	correct	correct	correct	correct	incorrect	incorrect	incorrect	incorrect	correct	correct	incorrect	correct	correct	correct	correct	incorrect
297	Pathophysiology	Text	2	4	incorrect	correct	correct	correct	correct	correct	correct	correct	correct	correct	correct	incorrect	incorrect	correct	correct	correct	correct	correct
298	Pathophysiology	Text	1	5	incorrect	correct	correct	correct	correct	correct	correct	correct	correct	correct	correct	correct	correct	correct	correct	correct	correct	correct
299	Practice	Text	2	4	incorrect	correct	correct	correct	correct	correct	correct	incorrect	correct	correct	correct	incorrect	incorrect	incorrect	correct	correct	correct	correct
300	Pathophysiology	Text	3	5	incorrect	incorrect	incorrect	incorrect	incorrect	correct	correct	correct	correct	correct	correct	correct	correct	correct	correct	incorrect	correct	correct
301	Practice	Text	2	3	incorrect	correct	incorrect	correct	correct	correct	correct	correct	correct	correct	correct	correct	incorrect	correct	correct	correct	incorrect	incorrect
302	Pathophysiology	Text	1	4	correct	correct	correct	correct	correct	correct	correct	correct	correct	correct	correct	correct	correct	correct	correct	correct	correct	correct
303	Practice	Text	2	4	correct	correct	correct	correct	correct	correct	correct	correct	correct	correct	correct	correct	correct	correct	correct	correct	correct	correct
304	Pathophysiology	Diagram	4		incorrect	correct	incorrect	correct	incorrect	incorrect	correct	correct	correct	correct	correct	correct	correct	correct	correct	correct	incorrect	correct
305	Practice	Diagram	2	4	incorrect	correct	incorrect	correct	incorrect	incorrect	correct	incorrect	correct	correct	correct	correct	correct	correct	correct	correct	incorrect	correct
306	Practice	Text	3		correct	correct	correct	correct	correct	correct	correct	correct	correct	correct	correct	correct	correct	correct	correct	correct	correct	correct
307	Regulations	Text	1	4	correct	incorrect	incorrect	correct	correct	correct	correct	correct	correct	correct	correct	correct	correct	correct	correct	incorrect	correct	correct
308	Practice	Text	2		correct	correct	correct	correct	correct	correct	correct	incorrect	correct	correct	correct	incorrect	incorrect	correct	correct	correct	correct	correct
309	Regulations	Text	1	5	incorrect	correct	correct	correct	correct	correct	correct	correct	correct	correct	correct	correct	correct	correct	correct	correct	correct	correct
310	Regulations	Text	3	4	correct	correct	correct	correct	correct	correct	correct	correct	correct	correct	correct	correct	correct	correct	correct	correct	correct	correct
311	Practice	Text	4	5	incorrect	correct	correct	correct	incorrect	correct	correct	incorrect	incorrect	incorrect	correct	incorrect	incorrect	correct	correct	correct	correct	correct
312	Practice	Text	1		incorrect	correct	correct	correct	correct	correct	correct	correct	incorrect	correct	correct	incorrect	incorrect	correct	correct	correct	correct	correct
313	Regulations	Text	1	3	incorrect	incorrect	incorrect	incorrect	incorrect	incorrect	correct	incorrect	correct	incorrect	correct	incorrect	incorrect	incorrect	correct	correct	incorrect	correct
314	Practice	Text	1	4	correct	correct	correct	correct	incorrect	correct	correct	correct	correct	correct	correct	correct	correct	correct	correct	correct	correct	incorrect
315	Regulations	Text	1	5	correct	correct	correct	correct	correct	correct	correct	incorrect	correct	incorrect	correct	correct	incorrect	correct	correct	correct	incorrect	correct
316	Practice	Text	4	5	incorrect	correct	correct	correct	correct	correct	correct	incorrect	correct	incorrect	correct	correct	incorrect	correct	correct	correct	correct	correct
317	Regulations	Text	5		incorrect	correct	incorrect	incorrect	incorrect	incorrect	correct	incorrect	correct	correct	correct	incorrect	incorrect	correct	correct	correct	incorrect	correct
318	Practice	Text	3	4	incorrect	correct	correct	correct	correct	correct	correct	correct	correct	correct	correct	incorrect	correct	correct	correct	correct	incorrect	correct
319	Regulations	Text	1	4	incorrect	correct	correct	correct	correct	correct	correct	incorrect	correct	correct	correct	correct	incorrect	correct	correct	correct	correct	correct
320	Practice	Text	1		correct	incorrect	incorrect	incorrect	incorrect	incorrect	correct	incorrect	incorrect	incorrect	incorrect	incorrect	incorrect	correct	incorrect	correct	incorrect	incorrect
321	Regulations	Text	1	3	incorrect	correct	correct	correct	incorrect	correct	correct	correct	correct	correct	correct	correct	correct	correct	correct	correct	correct	correct
322	Practice	Text	2	3	correct	correct	correct	correct	correct	correct	correct	incorrect	correct	correct	correct	incorrect	correct	correct	correct	correct	incorrect	correct
323	Regulations	Text	1	3	correct	correct	correct	correct	correct	correct	correct	correct	correct	correct	correct	correct	correct	correct	correct	correct	correct	correct
324	Practice	Text	2	5	incorrect	correct	correct	correct	correct	correct	correct	incorrect	correct	correct	correct	correct	correct	correct	correct	correct	correct	correct
325	Regulations	Text	3	5	correct	incorrect	correct	correct	incorrect	correct	correct	incorrect	correct	correct	correct	incorrect	correct	correct	correct	correct	incorrect	correct
326	Practice	Text	1	2	incorrect	correct	incorrect	correct	incorrect	correct	correct	incorrect	correct	incorrect	correct	incorrect	incorrect	incorrect	correct	correct	incorrect	correct
327	Practice	Text	1	5	correct	correct	correct	correct	incorrect	correct	correct	correct	correct	correct	correct	incorrect	correct	correct	correct	correct	correct	correct
328	Practice	Text	no solution		correct	correct	correct	correct	correct	correct	correct	correct	correct	correct	correct	correct	correct	correct	correct	correct	correct	correct
329	Practice	Text	1		incorrect	correct	correct	correct	correct	correct	correct	incorrect	incorrect	incorrect	correct	incorrect	incorrect	correct	correct	correct	correct	correct
330	Practice	Text	3	4	incorrect	correct	incorrect	incorrect	correct	correct	correct	incorrect	incorrect	incorrect	correct	incorrect	incorrect	correct	correct	correct	incorrect	correct
331	Practice	Text	2		incorrect	correct	incorrect	incorrect	correct	correct	correct	incorrect	incorrect	incorrect	correct	incorrect	correct	correct	correct	correct	incorrect	correct
332	Practice	Text	1	4	correct	correct	correct	correct	correct	correct	correct	incorrect	correct	correct	correct	correct	correct	incorrect	correct	correct	correct	correct
333	Practice	Text	2	3	incorrect	correct	correct	correct	correct	correct	correct	correct	correct	correct	correct	correct	incorrect	correct	correct	correct	incorrect	correct
334	Practice	Text	4		correct	correct	correct	correct	correct	correct	correct	correct	correct	correct	correct	incorrect	correct	correct	correct	correct	incorrect	correct
335	Practice	Text	4		incorrect	incorrect	incorrect	incorrect	correct	incorrect	incorrect	incorrect	correct	incorrect	incorrect	incorrect	incorrect	incorrect	incorrect	incorrect	incorrect	correct
336	Practice	Text	2		correct	correct	correct	correct	correct	correct	correct	correct	correct	correct	correct	correct	correct	correct	correct	correct	correct	correct
337	Practice	Text	2	4	correct	correct	correct	correct	incorrect	incorrect	incorrect	incorrect	correct	incorrect	incorrect	incorrect	incorrect	correct	incorrect	incorrect	correct	incorrect
338	Practice	Text	2	4	incorrect	incorrect	incorrect	correct	incorrect	correct	incorrect	correct	correct	correct	incorrect	correct	incorrect	incorrect	correct	incorrect	correct	correct
339	Practice	Text	1	4	correct	correct	correct	correct	incorrect	correct	correct	correct	incorrect	correct	correct	correct	correct	correct	correct	correct	incorrect	correct
340	Practice	Text	2	3	incorrect	incorrect	correct	correct	correct	correct	correct	correct	incorrect	incorrect	correct	incorrect	incorrect	correct	correct	correct	incorrect	correct
341	Practice	Text	5		incorrect	incorrect	incorrect	incorrect	correct	correct	correct	incorrect	incorrect	correct	incorrect	incorrect	incorrect	incorrect	incorrect	correct	incorrect	incorrect
342	Practice	Text	4		incorrect	incorrect	incorrect	correct	correct	correct	correct	correct	correct	incorrect	correct	incorrect	correct	correct	correct	correct	incorrect	incorrect
343	Practice	Text	3		correct	correct	correct	correct	correct	correct	correct	incorrect	correct	correct	correct	correct	incorrect	correct	correct	correct	incorrect	correct
344	Practice	Text	5		correct	correct	incorrect	correct	correct	correct	correct	correct	correct	incorrect	incorrect	correct	correct	incorrect	correct	correct	incorrect	correct
345	Practice	Diagram	3		incorrect	correct	incorrect	correct	correct	correct	correct	correct	correct	correct	correct	correct	correct	correct	correct	correct	correct	correct
